# Supplementary material for: Comparison of the Antioxidant Effects of Quercitrin and Isoquercitrin: Understanding the Role of the 6″-OH Group
Source: Molecules. 2016 Sep 19;21(9):1246. doi: 10.3390/molecules21091246 (PMC6273918; doi:10.3390/molecules21091246)
Supplement: Supplementary file 1 [file molecules-21-01246-s001.zip]

Archive with 3 entries (2 files):
- Suppl. Materials/
- Suppl. Materials/Suppl. 1 ball-and-stick model of quercitrin.avi
- Suppl. Materials/Suppl. 2 ball-and-stick model of isoquercitrin.avi
